# Supplementary material for: Study on the Mechanism of MC5R Participating in Energy Metabolism of Goose Liver
Source: Int J Mol Sci. 2023 May 12;24(10):8648. doi: 10.3390/ijms24108648 (PMC10218275; doi:10.3390/ijms24108648)
Supplement: Supplementary file 1 [file ijms-24-08648-s001.zip]

Archive with 1 entries (1 files):
- ijms-2340763-supplementary.pdf
